# Supplementary material for: Trend and Burden of Suboptimal Breastfeeding in Children Under Five Years of Age in 1990–2021: A Systematic Analysis for the Global Burden of Disease Study 2021
Source: Nutrients. 2025 Mar 25;17(7):1134. doi: 10.3390/nu17071134 (PMC11990223; doi:10.3390/nu17071134)
Supplement: Supplementary file 1 [file nutrients-17-01134-s001.zip]

Archive with 1 entries (1 files):
- nutrients-3523924-supplementary.pdf
